# Supplementary material for: Multiscale model of the different modes of cancer cell invasion
Source: Bioinformatics. 2023 Jun 8;39(6):btad374. doi: 10.1093/bioinformatics/btad374 (PMC10293590; doi:10.1093/bioinformatics/btad374)
Supplement: btad374_Supplementary_Data [file btad374_supplementary_data.zip]

Archive with 7 entries (7 files):
- Invasion_net.sif
- Supplementary File 2.html
- Supplementary File 2.pdf
- Supplementary File 3.html
- Supplementary File 3.pdf
- Supplementary Information.pdf
- intracellular_model.sbml
